# Supplementary material for: Clinical Evaluation Based on a New Approach to Improve the Accuracy of 4β-Hydroxycholesterol Measurement as a Biomarker of CYP3A4 Activity
Source: Molecules. 2023 Feb 7;28(4):1576. doi: 10.3390/molecules28041576 (PMC9967035; doi:10.3390/molecules28041576)
Supplement: Supplementary file 1 [file molecules-28-01576-s001.zip]

Archive with 1 entries (1 files):
- molecules-2131623-supplementary.pdf
